# Supplementary material for: Diagnostic, Clinical and Post-SARS-CoV-2 Scenarios in Cancer Patients with SARS-CoV-2: Retrospective Analysis in Three German Cancer Centers
Source: Cancers (Basel). 2021 Jun 11;13(12):2917. doi: 10.3390/cancers13122917 (PMC8230714; doi:10.3390/cancers13122917)
Supplement: Supplementary file 1 [file cancers-13-02917-s001.zip]

Archive with 1 entries (1 files):
- cancers-1214699-supplementary.pdf
